# Supplementary material for: Natural history study of hepatic glycogen storage disease type IV and comparison to Gbe1ys/ys model
Source: JCI Insight. 2024 May 14;9(12):e177722. doi: 10.1172/jci.insight.177722 (PMC11383185; doi:10.1172/jci.insight.177722)
Supplement: Supporting data values [file jciinsight-9-177722-s251.xlsx]

## Sheet: Fig 1-C1
Pre or Post-Tx?	Interval	Age Range	ALT Category	ALT Ratio	ALT ULN	ALT ULN Source	ALT Average	# ALT Values	ALT #1	Age	ALT #2	Age	ALT #3	Age	ALT #4	Age	ALT#5	Age	INR Grade	INR Average	#INR Values	INR #1	Age	INR #2	Age	INR #3	Age
Pre	1	0-6 months	ND	ND	ND		ND	ND											ND	ND	0
Pre	2	6-12 months	ND	ND	ND		ND	ND											ND	ND	0
Pre	3	1-1.5 years	>5x	6.73333	45	Inferred	303	1	303	1.33									0	1.1	1	1.1	1.33
Pre	4a	1.5-2 years (pre-tx)	3-5x	4.125	40	Given	165	2	171	1.51	159	1.59							0	1	1	1	1.59
Post	4b	1.5-2 years (post-tx)	1-3x	1.30833	40	Given	52.3333	3	18	1.73	53	1.92	86	1.94					ND	ND	0
Post	5	2-2.5 years	WNL	0.8125	40	Given	32.5	2	38	2.07	27	2.26							ND	ND	0
Post	6	2.5-3 years	WNL	0.85	40	Given	34	3	49	2.52	25	2.74	28	2.99					ND	ND	0
Post	7	3-3.5 years	WNL	0.95	40	Given	38	1	38	3.28									ND	ND	0
Post	8	3.5-4 years	WNL	0.875	40	Given	35	2	38	3.55	32	3.8							0	1.2	1	1.2	5.95
Post	9	4-4.5 years	1-3x	2.0625	40	Given	82.5	2	27	4.05	138	4.31							ND	ND	0
Post	10	4.5-5 years	1-3x	2.1625	40	Given	86.5	2	33	4.58	140	4.81							ND	ND	0
Post	11	5-5.5 years	WNL	0.875	40	Given	35	2	35	5	35	5.21							ND	ND	0
Post	12	5.5-6 years	1-3x	1.075	40	Given	43	3	75	5.54	29	5.79	25	5.95					ND	ND	0
Post	13	6-6.5 years	1-3x	1.125	40	Given	45	1	45	6.25									ND	ND	0
Post	14	6.5-7 years	WNL	0.9125	40	Given	36.5	2	50	6.52	23	6.73							ND	ND	0
Post	15	7-7.5 years	WNL	0.691667	40	Given	27.6667	3	23	7.06	23	7.14	37	7.38					ND	ND	0
Post	16	7.5-8 years	WNL	0.65	40	Given	26	2	27	7.61	25	7.88							ND	ND	0
Post	17	8-8.5 years	WNL	0.5	40	Given	20	2	18	8.11	22	8.4							ND	ND	0
Post	18	8.5-9 years	WNL	0.45	40	Given	18	2	19	8.62	17	8.88							0	1.1	1	1.1	8.88
Post	19	9-9.5 years	WNL	0.5375	40	Given	21.5	2	25	9.11	18	9.3							ND	ND	0
Post	20	9.5-10 years	WNL	0.525	40	Given	21	2	19	9.63	23	9.88							0	1.1	1	1.1
Post	21	10-10.5 years	WNL	0.4	40	Given	16	1	16	10.14									ND	ND	0
Post	22	10.5-11 years	WNL	0.4375	40	Given	17.5	2	19	10.52	16	10.73							ND	ND	0
				0.28

## Sheet: Fig 1-C3
Interval	Age Range	ALT Grade	ALT Ratio	ALT ULN	ALT ULN Source	ALT Average	# of ALT	ALT #1	Age	ALT #2	Age	ALT #3	Age	ALT #4	Age	ALT#5	Age	ALT #6	Age	PR/INR Grade	PT Ratio	PT Average	# of PT/INR Values	PT ULN	PT #1	Age
1	0-1 year	ND	ND	ND		ND	0													ND		ND	0
2	1-2 years	>5x	5.52963	45	Inferred	248.833	5	430	1.52	462	1.54	198	1.61	96	1.66	34	1.84	273	1.01	ND		ND	0
3	2-3 years	1-3x	1.79722	60	Given	107.833	6	273	2.01	146	2.06	136	2.13	28	2.41	34	2.64	30	2.91	0	0.867647	11.8	1	13.6	11.8	2.12
4	3-4 years	WNL	0.886111	60	Given	53.1667	6	42	3.21	84	3.24	84	3.29	45	3.42	33	3.73	31	3.98	ND		ND	0
5	4-5 years	ND	ND	ND		ND	0													ND		ND	0
6	5-6 years	1-3x	1.2	25	Inferred	30	1	30	5.01											ND		ND	0
7	6-7 years	ND	ND	ND		ND	0													ND		ND	0
8	7-8 years	ND	ND	ND		ND	0													ND		ND	0
9	8-9 years	ND	ND	ND		ND	0													ND		ND	0
10	9-10 years	ND	ND	ND		ND	0													ND		ND	0
11	10-11 years	ND	ND	ND		ND	0													ND		ND	0
12	11-12 years	ND	ND	ND		ND	0													ND		ND	0
13	12-13 years	ND	ND	ND		ND	0													ND		ND	0
14	13-14 years	ND	ND	ND		ND	0													ND		ND	0
15	14-15 years	ND	ND	ND		ND	0													ND		ND	0
16	15-16 years	ND	ND	ND		ND	0													ND		ND	0
17	16-17 years	ND	ND	ND		ND	0													ND		ND	0
18	17-18 years	ND	ND	ND		ND	0													ND		ND	0
19	18-19 years	WNL	0.288889	45	Given	13	1	13	18.29											ND		ND	0
20	19-20 years	WNL	0.288889	45	Given	13	1	13	19.61											ND		ND	0
21	20-21 years	WNL	ND	ND	Given	ND	0													ND		ND	0
22	21-22 years	WNL	ND	ND	Given	ND	0													ND		ND	0
23	22-23 years	WNL	0.177778	45	Given	8	1	8	22.89											ND		ND	0
24	23-24 years	WNL	ND	ND	Given	ND	0													ND		ND	0
25	24-25 years	WNL	0.311111	45	Given	14	1	14	24.32											ND		ND	0
26	25-26 years	WNL	0.289474	38	Given	11	1	11	25.47											ND		ND	0
27	26-27 years	1-3x	1.23684	38	Given	47	2	81	26.02	13	26.14									ND		ND	0
28	27-28 years	WNL	0.289474	38	Given	11	1	11	27.02											ND		ND	0
29	28-29 years	WNL	ND	ND	Given	ND	0													ND		ND	0
30	29-30 years	WNL	0.276316	38	Given	10.5	2	10	29.04	11	29.66									ND		ND	0

## Sheet: Fig 1-C4
Interval	Age Range	ALT Grade	ALT Ratio	ALT ULN	ALT ULN Source	ALT Average	# of ALT	ALT #1	Age	ALT #2	Age	ALT #3	Age	ALT #4	Age	INR Grade	INR Average	# of INR Values	INR #1	Age	INR #2	Age	INR #3	Age	INR #4	Age
1	0-3 months	ND	ND	ND
2	3-6 months	ND	ND	ND
3	6-9 months	ND	ND	ND
4	9-12 months	3-5x ULN	3.38	50	Inferred	169	3	36	0.89	417	0.92	54	0.97			1.5-2.5	1.83333	3	1.6	0.89	1.8	0.92	2.1	0.97
5	1-1.25 years	1-3x ULN	1.47619	63	Given	93	4	47	1.01	66	1.02	143	1.08	116	1.1	1.5-2.5	2.375	4	2	1.01	1.6	1.02	2.9	1.08	3	1.1
6	1.25-1.5 years	1-3x ULN	1.04233	63	Given	65.6667	3	56	1.42	73	1.43	68	1.45			<1.2	1.2	1	1.2	1.45
7	1.5-1.75 years	ND	ND	ND
8	1.75-2 years	ND	ND	ND

## Sheet: Fig 1-C5
Interval	Age Range	ALT Grade	ALT Ratio	ALT ULN	ALT ULN Source	ALT Average	# of ALT	ALT #1	Age	ALT #2	Age	ALT #3	Age	INR Grade	INR Average	# of INR Values	INR #1	Age	INR #2	Age
1	0-6 months	ND	ND	ND		ND	0							ND	ND	0
2	6-12 months	>5x	7.2	50	Inferred	360	1	360	0.936					ND	ND	0
3	1-1.5 years	>5x	12.4889	45	Inferred	562	1	562	1.01					<1.2	1.06	1	1.06	1.01
4	1.5-2 years	ND	ND	ND		ND	0							ND	ND	0
5	2-2.5 years	ND	ND	ND		ND	0							ND	ND	0
6	2.5-3 years	1-3x	1.63333	45	Inferred	73.5	2	50	2.66	97	2.83			<1.2	1.2	2	1.08	2.83	1.32	2.87
7	3-3.5 years	1-3x	1.25556	45	Inferred	56.5	2	61	3.29	52	3.33			<1.2	1.15	1	1.15	3.33
8	3.5-4 years	1-3x	2.11111	45	Inferred	95	1	95	3.54					ND	ND	0
9	4-4.5 years	ND	ND	ND		ND	0							ND	ND	0
10	4.5-5 years	ND	ND	ND		ND	0							ND	ND	0
11	5-5.5 years	ND	ND	ND		ND	0							ND	ND	0
12	5.5-6 years	ND	ND	ND		ND	0							ND	ND	0
13	6-6.5 years	ND	ND	ND		ND	0							ND	ND	0
14	6.5-7 years	ND	ND	ND		ND	0							ND	ND	0
15	7-7.5 years	1-3x	2	35	Inferred	70	1	70	7.07					1.5-2.5	1.72	1	1.72	7.07
16	7.5-8 years	ND	ND	ND		ND	0							ND	ND	0
17	8-8.5 years	ND	ND	ND		ND	0							ND	ND	0
18	8.5-9 years	ND	ND	ND		ND	0							ND	ND	0
19	9-9.5 years	ND	ND	ND		ND	0							ND	ND	0
20	9.5-10 years	ND	ND	ND		ND	0							ND	ND	0
21	10-10.5 years	ND	ND	ND		ND	0							ND	ND	0
22	10.5-11 years	1-3x	2.34286	35	Inferred	82	3	128	10.87	37	10.9	81	10.92	ND	ND	0
23	11-11.5 years	ND	ND	ND		ND	0							ND	ND	0
24	11.5-12 years	ND	ND	ND		ND	0							ND	ND	0
25	12-12.5 years	ND	ND	ND		ND	0							ND	ND	0
26	12.5-13 years	ND	ND	ND		ND	0							ND	ND	0
27	13-13.5 years	1-3x	1.12727	55	Inferred	62	3	71	13.26	77	13.26	38	13.29	<1.2	1.13	2	1.2	13.26	1.06	13.3
28	13.5-14 years	WNL	0.954545	33	Given	31.5	2	40	13.56	23	13.77			ND	ND	0

## Sheet: Fig 1-C6
Interval	Age Range	ALT Grade	ALT Ratio	ALT ULN	ALT ULN Source	ALT Average	# ALT Values	ALT #1	Age	ALT #2	Age	ALT #3	Age	ALT #4	Age	ALT#5	Age	INR Grade	INR Average	#INR Values	INR #1	Age	INR #2	Age	INR #3	Age
1	0-6 months	ND	ND	ND		ND	0											ND	ND	0
2	6-12 months	ND	ND	ND		ND	0											ND	ND	0
3	1-1.5 years	ND	ND	ND		ND	0											ND	ND	0
4	1.5-2 years	ND	ND	ND		ND	0											ND	ND	0
5	2-2.5 years	ND	ND	ND		ND	0											ND	ND	0
6	2.5-3 years	ND	ND	ND		ND	0											ND	ND	0
7	3-3.5 years	ND	ND	ND		ND	0											ND	ND	0
8	3.5-4 years	ND	ND	ND		ND	0											ND	ND	0
9	4-4.5 years	ND	ND	ND		ND	0											ND	ND	0
10	4.5-5 years	WNL	0.76	25	Inferred	19	1	19	4.5									ND	ND	0
11	5-5.5 years	ND	ND	ND		ND	0											ND	ND	0
12	5.5-6 years	WNL	0.190476	63	Given	12	1	12	5.69									ND	ND	0
13	6-6.5 years	ND	ND	ND		ND	0											ND	ND	0
14	6.5-7 years	WNL	0.4	25	Inferred	10	1	10	6.58									ND	ND	0
15	7-7.5 years	WNL	0.585714	35	Given	20.5	2	20	7.13	21	7.29							ND	ND	0
16	7.5-8 years	WNL	0.757143	35	Inferred	26.5	2	41	7.85	12	7.57							0	1.2	1	1.2	7.76
17	8-8.5 years	WNL	0.277778	63	Given	17.5	2	9	8.17	26	8.26							ND	ND	0

## Sheet: Fig 1-C7
Interval	Age Range	ALT Grade	ALT Ratio	ALT ULN	ALT ULN Source	ALT Average	# of ALT	ALT #1	Age	ALT #2	Age	ALT #3	Age	ALT #4	Age	ALT#5	Age	PT/INR Grade	INR/PT Ratio Average	# of INR Values	PT #1 Ratio	PT #1	Midpoint of Normal PT Range	Age	INR #1	Age
1	0-1 year	ND	ND	ND		ND	0											ND	ND	0
2	1-2 years	ND	ND	ND		ND	0											ND	ND	0
3	2-3 years	ND	ND	ND		ND	0											ND	ND	0
4	3-4 years	ND	ND	ND		ND	0											ND	ND	0
5	4-5 years	3-5x	4.24	25	Inferred	106	1	106	4.65									ND	ND	1	~	11.5	ND	4.65
6	5-6 years	3-5x	3.56	25	Inferred	89	1	89	5.56									ND	ND	0
7	6-7 years	1-3x	1.84	25	Given	46	1	46	6.47									ND	ND	0
8	7-8 years	1-3x	2.28571	35	Given	80	2	80	7	70	7.82							ND	ND	0
9	8-9 years	1-3x	1.34286	35	Given	47	2	47	8.08	36	8.67							ND	ND	0
10	9-10 years	ND	ND	ND		ND	0											ND	ND	0
11	10-11 years	WNL	0.771429	35	GIven	27	1	27	10.64									<1.2	0.94	1	1.03968	13.1	12.6	10.64
12	11-12 years	ND	ND	ND		ND	0											ND	ND	0
13	12-13 years	WNL	0.654545	55	Given	36	1	36	12.6									ND	ND	0
14	13-14 years	ND	ND	ND		ND	0											ND	ND	0
15	14-15 years	WNL	0.511111	45	Given	23	1	23	14.48									<1.2	1.02	1					1.02	14.48
16	15-16 years	ND	ND	ND		ND	0											ND	ND	0
17	16-17 years	ND	ND	ND		ND	0											ND	ND	0
18	17-18 years	ND	ND	ND		ND	0											ND	ND	0
19	18-19 years	ND	ND	ND		ND	0											ND	ND	0
20	19-20 years	ND	ND	ND		ND	0											ND	ND	0
21	20-21 years	ND	ND	ND		ND	0											ND	ND	0
22	21-22 years	ND	ND	ND		ND	0											ND	ND	0
23	22-23 years	ND	ND	ND		ND	0											ND	ND	0
24	23-24 years	ND	ND	ND		ND	0											ND	ND	0
25	24-25 years	ND	ND	ND		ND	0											<1.2	1.1	1		1.1		24.89
26	25-26 years	WNL	0.416667	72	Inferred	30	1	30	25.22									ND	ND	0

## Sheet: Fig 1-C8
Interval	Age Range	ALT Grade	ALT Ratio	ALT ULN	ALT ULN Source	ALT Average	# of ALT	ALT #1	Age	ALT #2	Age	ALT #3	Age	ALT #4	Age	ALT #5	Age	ALT #6	Age	ALT #7	Age	INR Grade	INR Average	# of INR Values	On anti-coagulation?	INR #1	Age	INR #2	Age	INR #3	Age	INR #4	Age	INR #5	Age	INR #6	Age
1	0-1 year	ND	ND	ND
2	1-2 years	ND	ND	ND
3	2-3 years	>5x ULN	21.8667	45	Inferred	984	1	984	2.7													ND	ND	0
4	3-4 years	ND	ND	ND																		ND
5	4-5 years	ND	ND	ND																		ND
6	5-6 years	ND	ND	ND																		ND
7	6-7 years	ND	ND	ND																		ND
8	7-8 years	ND	ND	ND																		ND
9	8-9 years	ND	ND	ND																		ND
10	9-10 years	ND	ND	ND																		ND
11	10-11 years	ND	ND	ND																		ND
12	11-12 years	ND	ND	ND																		ND
13	12-13 years	ND	ND	ND																		ND
14	13-14 years	ND	ND	ND																		ND
15	14-15 years	ND	ND	ND																		ND
16	15-16 years	ND	ND	ND																		ND
17	16-17 years	ND	ND	ND																		ND
18	17-18 years	ND	ND	ND																		ND
19	18-19 years	ND	ND	ND																		ND
20	19-20 years	ND	ND	ND																		ND
21	20-21 years	ND	ND	ND																		ND
22	21-22 years	ND	ND	ND																		ND
23	22-23 years	WNL	0.551515	55	Given	30.3333	3	50	22.47	21	22.72	20	22.92									ND	ND	0
24	23-24 years	WNL	0.738182	55	Given	40.6	5	37	23.11	54	23.32	70	23.55	26	23.74	16	23.95					ND	ND	0
25	24-25 years	WNL	0.659091	44	Given	29	4	38	24.2	12	24.42	28	24.18	38	24.74							1.2-1.5	1.3	2	Yes	1.4	24.18	1.2	24.2
26	25-26 years	WNL	0.690909	44	Given	30.4	5	53	25.01	29	25.29	27	25.52	22	25.76	21	25.94					1.5-2.5	1.94	5	Yes	3.9	25.01	1.1	25.29	1.1	25.52	1	25.76	2.6	25.94
27	26-27 years	WNL	0.568182	44	Given	25	5	39	26.12	25	26.29	15	26.54	26	26.71	20	26.89					>2.5	2.6	5	Yes	2.4	26.12	1.8	26.29	3.2	26.54	3.3	26.71	2.3	26.89
28	27-28 years	WNL	0.462121	44	Given	20.3333	3	25	27.21	18	27.38	18	27.61									>2.5	3.3	2	Yes	3.7	27.38	2.9	27.61
29	28-29 years	ND	ND	ND																					Yes
30	29-30 years	ND	ND	ND																					Yes
31	30-31 years	ND	ND	ND																					Yes
32	31-32 years	ND	ND	ND																					Yes
33	32-33 years	ND	ND	ND		ND	0															<1.2	1.2	1	Yes	1.2	32.21

## Sheet: Fig 1-C9
Interval	Age Range	ALT Grade	ALT Ratio	ALT ULN	ALT ULN Source	ALT Average	# of ALT	ALT #1	Age	ALT #2	Age	ALT #3	Age	ALT #4	Age	ALT#5	Age	INR Grade	INR/PT Ratio Average	# of INR Values	PT #1 Ratio	PT #1 Value (sec)	Midpoint of PT normal range	Age
1	0-6 months	ND	ND	ND		ND	0												ND	0
2	6-12 months	ND	ND	ND		ND	0												ND	0
3	1-1.5 years	1-3x	1.19355	31	Given	37	1	37	1.01									ND	ND	0
4	1.5-2 years	1-3x	2.06452	31	Given	64	1	64	1.65									ND	ND	0
5	2-2.5 years	WNL	0.577778	45	Inferred	26	1	26	2.17									<1.2	0	1	Cannot calculate ratio (INR equivalent) without the normal range for PT	12	ND	2.17
6	2.5-3 years	WNL	0.377778	45	Inferred	17	1	17	2.75									ND	ND
7	3-3.5 years	ND	ND	ND		ND	0												ND
8	3.5-4 years	ND	ND	ND		ND	0												ND
9	4-4.5 years	ND	ND	ND		ND	0												ND
10	4.5-5 years	WNL	0.527778	36	Given	19	1	19	4.96									ND	ND
11	5-5.5 years	ND	ND	ND		ND	0
12	5.5-6 years	WNL	0.68	25	Inferred	17	1	17	5.8
13	6-6.5 years	WNL	0.534091	44	Given	23.5	2	25	6.04	22	6.25

## Sheet: Fig 1-C10
Interval	Age Range	ALT Grade	ALT Ratio	ALT ULN	ALT Source	ALT Average	# of ALT	ALT #1	Age	ALT #2	Age	ALT #3	Age	ALT #4	Age	ALT#5	Age	INR Grade	INR Average	# of INR Values	INR#1	Age	INR #2	Age	INR #3	Age
1	0-6 months	ND	ND	50		ND	0											ND	ND	0
2	6-12 months	ND	ND	50		ND	0											ND	ND	0
3	1-1.5 years	ND	ND	45		ND	0											ND	ND	0
4	1.5-2 years	>5x	21.8068	22	Given	479.75	4	494	1.59	584	1.63	392	1.65	449	1.85			<1.2	1.15	2	1.2	1.63	1.1	1.85
5	2-2.5 years	ND	ND	45		ND	0											ND	ND	0
6	2.5-3 years	ND	ND	45		ND	0											ND	ND	0
7	3-3.5 years	>5x	5.40125	40	Given	216.05	2	224	3.06	208.1	3.45							1.2-1.5	1.25	2	1.2	3.06	1.3	3.45
8	3.5-4 years	ND	ND	45		ND	0											ND	ND	0
9	4-4.5 years	>5x	6.496	25	Given	162.4	1	162.4	4.47									1.2-1.5	1.3	1	1.3	4.47
10	4.5-5 years	ND	ND	25		ND	0											ND	ND	0
11	5-5.5 years	ND	ND	ND		ND	0											ND	ND	0

## Sheet: Fig 1-C11
Interval	Age Range	ALT Grade	ALT Ratio	ALT ULN	ALT ULN Source	ALT Average	# of ALT	ALT #1	Age	ALT #2	Age	INR Grade	INR Average	# of INR Values	INR#1	Age
1	0-6 months	ND	ND	ND		ND	0					ND	ND	0
2	6-12 months	3-5x	3.64	50	Inferred	182	2	119	0.63	245	0.81	ND	ND	0
3	1-1.5 years	ND	ND	ND		ND	0					ND	ND	0
4	1.5-2 years	1-3x	1.53333	45	Inferred	69	1	69	1.84			ND	ND	0
5	2-2.5 years	WNL	0.755556	45	Inferred	34	2	36	2.08	32	2.27	<1.2	1.1	1	1.1	2.27
6	2.5-3 years	WNL	0.9	30	Given	27	2	30	2.59	24	2.89	ND	ND	0
7	3-3.5 years	WNL	0.883333	30	Given	26.5	2	30	3.14	23	3.38	ND	ND	0
8	3.5-4 years	1-3x	1.05	30	Given	31.5	2	32	3.65	31	3.97	ND	ND	0
9	4-4.5 years	1-3x	1.01667	30	Given	30.5	2	28	4.19	33	4.47	<1.2	1.1	1	1.1	4.19
10	4.5-5 years	WNL	0.622449	49	Given	30.5	2	35	4.71	26	4.97	ND	ND	0
11	5-5.5 years	WNL	0.575	40	Given	23	1	23	5.2			<1.2	1.1	1	1.1	5.2
12	5.5-6 years	WNL	0.571429	49	Given	28	2	30	5.57	26	5.94

[truncated: 13 more sheets: Fig 1-C12, Fig 1-C13, Fig 1-C16, Fig 1-C18, Fig 1-C32, Fig 1-C36, Fig 1-C43, Fig 1-C44, Fig 1-C63, Fig 3A, Fig 3B, Fig 3C, Supp Fig S2]
